# Supplementary material for: SDK1 as an Independent Prognostic Biomarker in Primary Glioma: A Multi-Cohort Validation Study with Functional Characterization
Source: Int J Mol Sci. 2026 May 8;27(10):4199. doi: 10.3390/ijms27104199 (PMC13207070; doi:10.3390/ijms27104199)
Supplement: Supplementary file 1 [file ijms-27-04199-s001.zip]

Archive with 1 entries (1 files):
- ijms-4228417-supplementary.pdf
